# Supplementary material for: Monadelpha (Euphorbiaceae, Plukenetieae), a new genus of Tragiinae from the Amazon rainforest of Venezuela and Brazil
Source: PhytoKeys. 2020 Dec 8;169:119–35. doi: 10.3897/phytokeys.169.59244 (PMC7738469; doi:10.3897/phytokeys.169.59244)
Supplement: XML Treatment for Monadelpha [file phytokeys.169.59244-treatment1.xml]

<!DOCTYPE tp:taxon-treatment
  PUBLIC "-//TaxonX//DTD Taxonomic Treatment Publishing DTD v0 20100105//EN" "tax-treatment-NSO.dtd">
<tp:taxon-treatment xmlns:tp="http://www.plazi.org/taxpub"><tp:treatment-meta><kwd-group><label>Taxon classification</label><kwd><named-content xmlns:xlink="http://www.w3.org/1999/xlink" content-type="kingdom">Plantae</named-content></kwd><kwd><named-content xmlns:xlink="http://www.w3.org/1999/xlink" content-type="order">Malpighiales</named-content></kwd><kwd><named-content xmlns:xlink="http://www.w3.org/1999/xlink" content-type="family">Euphorbiaceae</named-content></kwd></kwd-group><mixed-citation publication-type="journal"><person-group><name><surname>Gillespie</surname><given-names>Lynn J.</given-names></name><name><surname>Cardinal-McTeague</surname><given-names>Warren M.</given-names></name><name><surname>Wurdack</surname><given-names>Kenneth J.</given-names></name></person-group><article-title><italic><tp:taxon-name><tp:taxon-name-part taxon-name-part-type="genus" reg="Monadelpha">Monadelpha</tp:taxon-name-part></tp:taxon-name></italic> (<tp:taxon-name><tp:taxon-name-part taxon-name-part-type="family">Euphorbiaceae</tp:taxon-name-part></tp:taxon-name>, <tp:taxon-name><tp:taxon-name-part taxon-name-part-type="tribe">Plukenetieae</tp:taxon-name-part></tp:taxon-name>), a new genus of <tp:taxon-name><tp:taxon-name-part taxon-name-part-type="subtribe">Tragiinae</tp:taxon-name-part></tp:taxon-name> from the Amazon rainforest of Venezuela and Brazil</article-title><source>PhytoKeys</source><day>08</day><month>12</month><year>2020</year><volume>169</volume><fpage>119</fpage><lpage>135</lpage><pub-id pub-id-type="doi">10.3897/phytokeys.169.59244</pub-id></mixed-citation></tp:treatment-meta><tp:nomenclature><tp:taxon-name><object-id xmlns:xlink="http://www.w3.org/1999/xlink" content-type="arpha" xlink:type="simple">29001A7D-7D95-55A6-8243-163EA39A7711</object-id>
            <tp:taxon-name-part taxon-name-part-type="genus" reg="Monadelpha">Monadelpha</tp:taxon-name-part>
            <object-id xmlns:xlink="http://www.w3.org/1999/xlink" content-type="ipni" xlink:type="simple">urn:lsid:ipni.org:names:77213225-1</object-id>
          </tp:taxon-name><tp:taxon-authority>L.J.Gillespie &amp; Card.-McTeag.</tp:taxon-authority><tp:taxon-status xmlns:xlink="http://www.w3.org/1999/xlink" xlink:type="simple">gen. nov.</tp:taxon-status><tp:nomenclature-citation-list><tp:nomenclature-citation><tp:taxon-name>
                <tp:taxon-name-part taxon-name-part-type="genus" reg="Tragia">Tragia</tp:taxon-name-part> <tp:taxon-name-part taxon-name-part-type="infraspecific-rank">section</tp:taxon-name-part> <tp:taxon-name-part taxon-name-part-type="section" reg="Monadelphae">Monadelphae</tp:taxon-name-part></tp:taxon-name><comment>L.J.Gillespie, Novon 4: 331. 1994.</comment></tp:nomenclature-citation></tp:nomenclature-citation-list></tp:nomenclature><tp:treatment-sec sec-type="diagnosis" id="SECID0EKYAG"><title>Diagnosis.</title><p>Similar to <italic><tp:taxon-name><tp:taxon-name-part taxon-name-part-type="genus" reg="Tragia">Tragia</tp:taxon-name-part></tp:taxon-name></italic> and other <tp:taxon-name><tp:taxon-name-part taxon-name-part-type="subtribe">Tragiinae</tp:taxon-name-part></tp:taxon-name> genera but differing in having 5-colpate pollen and monadelphous stamens with filaments entirely connate into an elongate, cylindrical staminal column with anthers tightly clustered together at apex.</p></tp:treatment-sec><tp:treatment-sec sec-type="Type and only known species" id="SECID0E3YAG"><title>Type and only known species.</title><p><italic><tp:taxon-name><tp:taxon-name-part taxon-name-part-type="genus" reg="Monadelpha">Monadelpha</tp:taxon-name-part> <tp:taxon-name-part taxon-name-part-type="species" reg="guayanensis">guayanensis</tp:taxon-name-part></tp:taxon-name></italic> (L.J.Gillespie) L.J.Gillespie &amp; Card.-McTeag.</p></tp:treatment-sec><tp:treatment-sec sec-type="description" id="SECID0ENZAG"><title>Description.</title><p><italic>Habit</italic> climbing vines, apparently monoecious; latex absent; stems twining; stems, leaves and inflorescences with stinging and simple hairs. <italic>Stipules</italic> narrowly triangular or lanceolate, small, caducous. <italic>Leaves</italic> simple, alternate, evergreen, petiolate, eglandular; blades elliptic, ovate-elliptic, broadly elliptic, broadly ovate-elliptic, or suborbicular, chartaceous, apex acuminate, base narrowly cordate, margins irregularly serrulate or denticulate with minute glandular setae, venation pinnate; petiolar and laminar glands absent. <italic>Inflorescences</italic> slender racemes, unisexual, flowers single per node in bract axil; bracts small, lanceolate or narrowly lanceolate, eglandular; staminate inflorescence axillary; pistillate inflorescence (known only in fruiting stage) terminal but appearing leaf-opposed. <italic>Staminate flowers</italic> pedicellate; sepals 5, narrowly oblong, valvate; corolla and disc absent; stamens apparently 5, monadelphous; filaments connate into an elongate, ±cylindrical staminal column, bearing a dense cluster of ±5 anthers; pollen 5-colpate, oblate-spheroidal to suboblate, amb pentagonal, exine tectate-perforate, tectum foveolate and microverrucate, colpi with uneven margins. <italic>Pistillate flowers</italic> (description based on old flowers on infructescence axis) pedicellate; sepals 6, ovate, distinctly imbricate, margins entire; corolla and disc absent; ovary 3-locular with 1 ovule per locule, 3-lobed, densely covered with stinging hairs; styles 3, long-cylindrical, mostly distinct, connate basally for 10–25% length, papillose at apex. <italic>Fruits</italic> 3-lobed capsules, dehiscing into 3 bivalved mericarps; pericarp woody, sparsely covered with stinging hairs; columella persistent, with 3 perpendicular apical arms; seeds 3, subglobose, abaxial surface somewhat obtusely angular, ecarunculate; sepals persistent.</p></tp:treatment-sec><tp:treatment-sec sec-type="etymology" id="SECID0EB1AG"><title>Etymology.</title><p>The genus name is combined from <italic>monos</italic> (Greek, one) and <italic>adelphos</italic> (Greek, brother), and refers to monadelphous with filaments united and to <tp:taxon-name><tp:taxon-name-part taxon-name-part-type="genus" reg="Tragia">Tragia</tp:taxon-name-part> <tp:taxon-name-part taxon-name-part-type="infraspecific-rank">section</tp:taxon-name-part> <tp:taxon-name-part taxon-name-part-type="section" reg="Monadelphae">Monadelphae</tp:taxon-name-part></tp:taxon-name>.</p></tp:treatment-sec></tp:taxon-treatment>
