# Supplementary material for: Monadelpha (Euphorbiaceae, Plukenetieae), a new genus of Tragiinae from the Amazon rainforest of Venezuela and Brazil
Source: PhytoKeys. 2020 Dec 8;169:119–35. doi: 10.3897/phytokeys.169.59244 (PMC7738469; doi:10.3897/phytokeys.169.59244)
Supplement: XML Treatment for Monadelpha guayanensis [file phytokeys.169.59244-treatment2.xml]

<!DOCTYPE tp:taxon-treatment
  PUBLIC "-//TaxonX//DTD Taxonomic Treatment Publishing DTD v0 20100105//EN" "tax-treatment-NSO.dtd">
<tp:taxon-treatment xmlns:tp="http://www.plazi.org/taxpub"><tp:treatment-meta><kwd-group><label>Taxon classification</label><kwd><named-content xmlns:xlink="http://www.w3.org/1999/xlink" content-type="kingdom">Plantae</named-content></kwd><kwd><named-content xmlns:xlink="http://www.w3.org/1999/xlink" content-type="order">Malpighiales</named-content></kwd><kwd><named-content xmlns:xlink="http://www.w3.org/1999/xlink" content-type="family">Euphorbiaceae</named-content></kwd></kwd-group><mixed-citation publication-type="journal"><person-group><name><surname>Gillespie</surname><given-names>Lynn J.</given-names></name><name><surname>Cardinal-McTeague</surname><given-names>Warren M.</given-names></name><name><surname>Wurdack</surname><given-names>Kenneth J.</given-names></name></person-group><article-title><italic><tp:taxon-name><tp:taxon-name-part taxon-name-part-type="genus" reg="Monadelpha">Monadelpha</tp:taxon-name-part></tp:taxon-name></italic> (<tp:taxon-name><tp:taxon-name-part taxon-name-part-type="family">Euphorbiaceae</tp:taxon-name-part></tp:taxon-name>, <tp:taxon-name><tp:taxon-name-part taxon-name-part-type="tribe">Plukenetieae</tp:taxon-name-part></tp:taxon-name>), a new genus of <tp:taxon-name><tp:taxon-name-part taxon-name-part-type="subtribe">Tragiinae</tp:taxon-name-part></tp:taxon-name> from the Amazon rainforest of Venezuela and Brazil</article-title><source>PhytoKeys</source><day>08</day><month>12</month><year>2020</year><volume>169</volume><fpage>119</fpage><lpage>135</lpage><pub-id pub-id-type="doi">10.3897/phytokeys.169.59244</pub-id></mixed-citation></tp:treatment-meta><tp:nomenclature><tp:taxon-name><object-id xmlns:xlink="http://www.w3.org/1999/xlink" content-type="arpha" xlink:type="simple">30314F57-75C4-5DAA-A856-DEE5AFA155EB</object-id>
            <tp:taxon-name-part taxon-name-part-type="genus" reg="Monadelpha">Monadelpha</tp:taxon-name-part>
            <tp:taxon-name-part taxon-name-part-type="species" reg="guayanensis">guayanensis</tp:taxon-name-part>
            <object-id xmlns:xlink="http://www.w3.org/1999/xlink" content-type="ipni" xlink:type="simple">urn:lsid:ipni.org:names:77213226-1</object-id>
          </tp:taxon-name><tp:taxon-authority>(L.J.Gillespie) L.J.Gillespie &amp; Card.-McTeag.</tp:taxon-authority><tp:taxon-status xmlns:xlink="http://www.w3.org/1999/xlink" xlink:type="simple">comb. nov.</tp:taxon-status><xref ref-type="fig" rid="F1">Figures 1</xref><xref ref-type="fig" rid="F2">, 2</xref><tp:nomenclature-citation-list><tp:nomenclature-citation><tp:taxon-name>
                <tp:taxon-name-part taxon-name-part-type="genus" reg="Tragia">Tragia</tp:taxon-name-part> <tp:taxon-name-part taxon-name-part-type="species" reg="guayanensis">guayanensis</tp:taxon-name-part></tp:taxon-name><comment>L.J.Gillespie, Novon 4: 330–338. 1994.</comment></tp:nomenclature-citation></tp:nomenclature-citation-list></tp:nomenclature><tp:treatment-sec sec-type="material" id="SECID0EW3AG"><title>Type.</title><p>Venezuela. Amazonas: Río Casiquiare entre la boca del [Rio] Siapa y el caño Momoni, 18 Feb–4 Mar 1986, <italic>B. Stergios &amp; G. Aymard 9182</italic> (holotype: MO-260419! – staminate; isotype: NY-00076710! – pistillate).</p></tp:treatment-sec><tp:treatment-sec sec-type="description" id="SECID0E53AG"><title>Description.</title><p>See <xref ref-type="bibr" rid="B9">Gillespie (1994b)</xref>. Emended here (based on <italic>Ule 5013</italic>): <italic>Leaves</italic>: petiole 2–8 cm long, blade elliptic, ovate-elliptic, broadly elliptic, broadly ovate-elliptic, or suborbicular, 12–25 × 6–17 cm, apex with acumen 1–2 cm long, base cordate with narrow sinus 0.8–2.5 cm deep, margins irregularly serrulate or denticulate. <italic>Staminate inflorescences</italic> ~3–18 cm long.</p><fig id="F1" position="float" orientation="portrait"><object-id xmlns:xlink="http://www.w3.org/1999/xlink" content-type="doi" xlink:type="simple">10.3897/phytokeys.169.59244.figure1</object-id><object-id xmlns:xlink="http://www.w3.org/1999/xlink" content-type="arpha" xlink:type="simple">121C30D5-C63D-558F-85CB-0CC4317FB145</object-id><label>Figure 1.</label><caption><p>Illustration of <italic><tp:taxon-name><tp:taxon-name-part taxon-name-part-type="genus" reg="Monadelpha">Monadelpha</tp:taxon-name-part> <tp:taxon-name-part taxon-name-part-type="species" reg="guayanensis">guayanensis</tp:taxon-name-part></tp:taxon-name></italic>. <bold>A</bold> habit showing staminate inflorescence <bold>B</bold> staminate flower <bold>C</bold> habit showing infructescence <bold>D</bold> pistillate flower <bold>E</bold> mericarp of dehisced capsule with enclosed seed <bold>F</bold> seed, lateral view with hilum at top. Sources: <bold>A, B</bold> based on <italic>Stergios &amp; Aymard 9182</italic> (MO) <bold>C–F</bold> based on <italic>Stergios &amp; Aymard 9182</italic> (NY). Illustration by Cathy Pasquale reproduced from <xref ref-type="bibr" rid="B9">Gillespie (1994b)</xref> with permission from the Missouri Botanical Garden Press.</p></caption><graphic xmlns:xlink="http://www.w3.org/1999/xlink" xlink:href="phytokeys-169-119-g001.jpg" position="float" orientation="portrait" xlink:type="simple" id="oo_484528.jpg"><uri content-type="original_file" xlink:type="simple">https://binary.pensoft.net/fig/484528</uri></graphic></fig><fig id="F2" position="float" orientation="portrait"><object-id xmlns:xlink="http://www.w3.org/1999/xlink" content-type="doi" xlink:type="simple">10.3897/phytokeys.169.59244.figure2</object-id><object-id xmlns:xlink="http://www.w3.org/1999/xlink" content-type="arpha" xlink:type="simple">67F356C6-AD43-5255-9C99-06501C4BE9AE</object-id><label>Figure 2.</label><caption><p>Pollen morphology of <italic><tp:taxon-name><tp:taxon-name-part taxon-name-part-type="genus" reg="Monadelpha">Monadelpha</tp:taxon-name-part> <tp:taxon-name-part taxon-name-part-type="species" reg="guayanensis">guayanensis</tp:taxon-name-part></tp:taxon-name></italic><bold>A</bold> SEM of pollen grain showing polar view with five colpi <bold>B</bold> closeup of mesocolpium and two colpi. Source: <italic>Stergios &amp; Aymard 9182</italic> (MO). Figure reproduced from <xref ref-type="bibr" rid="B9">Gillespie (1994b)</xref> with permission from the Missouri Botanical Garden Press.</p></caption><graphic xmlns:xlink="http://www.w3.org/1999/xlink" xlink:href="phytokeys-169-119-g002.jpg" position="float" orientation="portrait" xlink:type="simple" id="oo_484529.jpg"><uri content-type="original_file" xlink:type="simple">https://binary.pensoft.net/fig/484529</uri></graphic></fig></tp:treatment-sec><tp:treatment-sec sec-type="etymology" id="SECID0EAABG"><title>Etymology.</title><p>The specific epithet is derived from Guayana, and refers both to the Guayana Shield region of northern South America and to the Guayana Region of Venezuela where the species is native. Guayana is of Amerindian derivation by European colonists, and may come from the tribe Guayanos or the Indigenous word <italic>uayana</italic>, meaning pale (see <xref ref-type="bibr" rid="B2">Berry et al. 1995</xref>).</p></tp:treatment-sec><tp:treatment-sec sec-type="Additional collections examined" id="SECID0EMABG"><title>Additional collections examined.</title><p>Brazil. Amazonas: Rio Juruá, Nov 1900, <italic>E.H.G. Ule 5013</italic> (L-0160690, K-001205092). Venezuela. Amazonas: En la isla de Trapichote, Delta del Ventuari, [<named-content xmlns:xlink="http://www.w3.org/1999/xlink" content-type="dwc:verbatimCoordinates" xlink:type="simple"><named-content content-type="geo-json" specific-use="{&#34;type&#34;:&#34;Point&#34;,&#34;coordinates&#34;:[-67.202069,3.958736]}" id="NCID0EXABG" xlink:type="simple">3°57'31.45"N, 67°12'7.45"W</named-content></named-content>], alt. 125 m, 21 Apr 1942, <italic>L. Williams 14990</italic> (paratypes: F-1189188, US-1833601).</p></tp:treatment-sec><tp:treatment-sec sec-type="distribution" id="SECID0E5ABG"><title>Distribution and preliminary conservation status.</title><p>Known from only three collections. The two from Venezuela are ~220 km apart in lowland rainforests of the upper Orinoco Basin and Río Casiquiare of western Amazonas. The Brazilian collection occurs at least 500 km to the south along the Rio Juruá (locality imprecise) in Amazonas. They occur in remote, pristine rainforest and their IUCN Red List Category presently should be Data Deficient given limited information of distribution and threats.</p></tp:treatment-sec><tp:treatment-sec sec-type="notes" id="SECID0EDBBG"><title>Notes.</title><p><italic><tp:taxon-name><tp:taxon-name-part taxon-name-part-type="genus" reg="Monadelpha">Monadelpha</tp:taxon-name-part> <tp:taxon-name-part taxon-name-part-type="species" reg="guayanensis">guayanensis</tp:taxon-name-part></tp:taxon-name></italic> is newly reported here from Brazil based on one 1900 collection by E.H.G. Ule. Staminate inflorescences on this collection (L-0160690 sheet) are considerably longer than previously described, and are closer in length to the pistillate inflorescence. It appears that the staminate inflorescence on the holotype may be damaged and partly missing or possibly less mature. Leaf blades are more variable in size and shape than on the two Venezuelan collections, some blades being very similar, others larger and relatively broader.</p><p><italic><tp:taxon-name><tp:taxon-name-part taxon-name-part-type="genus" reg="Monadelpha">Monadelpha</tp:taxon-name-part> <tp:taxon-name-part taxon-name-part-type="species" reg="guayanensis">guayanensis</tp:taxon-name-part></tp:taxon-name></italic> has unisexual inflorescences and is likely monoecious (rather than dioecious). Although unisexual inflorescences are not found on the same branch, the type collection, <italic>Stergios &amp; Aymard 9182</italic>, has inflorescences of both sexes, and is thus monoecious if one assumes branches originate from a single individual. Further collections are needed to confirm this character.</p><fig id="F3" position="float" orientation="portrait"><object-id xmlns:xlink="http://www.w3.org/1999/xlink" content-type="doi" xlink:type="simple">10.3897/phytokeys.169.59244.figure3</object-id><object-id xmlns:xlink="http://www.w3.org/1999/xlink" content-type="arpha" xlink:type="simple">695283E1-D27A-523A-947B-1A7860EDD9B5</object-id><label>Figure 3.</label><caption><p>Phylogenetic relationships of <italic><tp:taxon-name><tp:taxon-name-part taxon-name-part-type="genus" reg="Monadelpha">Monadelpha</tp:taxon-name-part></tp:taxon-name></italic>. Bayesian 50% majority rule consensus tree for the 159-accession (80 taxa) <abbrev xmlns:xlink="http://www.w3.org/1999/xlink" xlink:title="Internal Transcribed Spacer" id="ABBRID0ESCBG" xlink:type="simple">ITS</abbrev> dataset of <tp:taxon-name><tp:taxon-name-part taxon-name-part-type="subtribe">Tragiinae</tp:taxon-name-part></tp:taxon-name>, demonstrating the distinct phylogenetic placement of <italic><tp:taxon-name><tp:taxon-name-part taxon-name-part-type="genus" reg="Monadelpha">Monadelpha</tp:taxon-name-part></tp:taxon-name></italic> (subclade <abbrev xmlns:xlink="http://www.w3.org/1999/xlink" xlink:title="subclade T6" id="ABBRID0ECDBG" xlink:type="simple">T6</abbrev>/9). Subclade naming system follows <xref ref-type="bibr" rid="B3">Cardinal-McTeague and Gillespie (2016)</xref> with minor adjustments. Branches are labeled with Bayesian posterior probabilities (<abbrev xmlns:xlink="http://www.w3.org/1999/xlink" xlink:title="posterior probability" id="ABBRID0EKDBG" xlink:type="simple">PP</abbrev>) and maximum likelihood bootstrap percentages (<abbrev xmlns:xlink="http://www.w3.org/1999/xlink" xlink:title="maximum likelihood bootstrap percentages" id="ABBRID0EODBG" xlink:type="simple">MLBP</abbrev>). Bold branches indicate strong support (<abbrev xmlns:xlink="http://www.w3.org/1999/xlink" xlink:title="posterior probability" id="ABBRID0ESDBG" xlink:type="simple">PP</abbrev> &gt;0.95, <abbrev xmlns:xlink="http://www.w3.org/1999/xlink" xlink:title="maximum likelihood bootstrap percentages" id="ABBRID0EWDBG" xlink:type="simple">MLBP</abbrev> &gt;85) and coloured boxes indicate general distribution (New World = blue, Old World = yellow).</p></caption><graphic xmlns:xlink="http://www.w3.org/1999/xlink" xlink:href="phytokeys-169-119-g003.jpg" position="float" orientation="portrait" xlink:type="simple" id="oo_484530.jpg"><uri content-type="original_file" xlink:type="simple">https://binary.pensoft.net/fig/484530</uri></graphic></fig></tp:treatment-sec><ref-list><ref id="B9"><mixed-citation xmlns:xlink="http://www.w3.org/1999/xlink" xlink:type="simple"><person-group><name name-style="western"><surname>Gillespie</surname><given-names>LJ</given-names></name></person-group> (<year>1994b</year>) <article-title>A new section and two new species of <italic><tp:taxon-name><tp:taxon-name-part taxon-name-part-type="genus">Tragia</tp:taxon-name-part></tp:taxon-name></italic> (<tp:taxon-name><tp:taxon-name-part taxon-name-part-type="family">Euphorbiaceae</tp:taxon-name-part></tp:taxon-name>) from the Venezuelan Guayana and French Guiana.</article-title><source>Novon</source><volume>4</volume>(<issue>4</issue>): <fpage>330</fpage>–<lpage>338</lpage>. <ext-link xlink:type="simple" ext-link-type="doi" xlink:href="10.2307/3391440">https://doi.org/10.2307/3391440</ext-link></mixed-citation></ref><ref id="B2"><mixed-citation xmlns:xlink="http://www.w3.org/1999/xlink" xlink:type="simple"><person-group><name name-style="western"><surname>Berry</surname><given-names>PE</given-names></name><name name-style="western"><surname>Holst</surname><given-names>BK</given-names></name><name name-style="western"><surname>Yatskievych</surname><given-names>K</given-names></name></person-group> (<year>1995</year>) Introduction. In: Berry PE, Holst BK, Yatskievych K (Eds) Flora of the Venezuelan Guayana. Volume 1: Introduction. Missouri Botanical Garden &amp; Timber Press, Portland, xv–xxii.</mixed-citation></ref><ref id="B3"><mixed-citation xmlns:xlink="http://www.w3.org/1999/xlink" xlink:type="simple"><person-group><name name-style="western"><surname>Cardinal-McTeague</surname><given-names>WM</given-names></name><name name-style="western"><surname>Gillespie</surname><given-names>LJ</given-names></name></person-group> (<year>2016</year>) <article-title>Molecular phylogeny and pollen evolution of <tp:taxon-name><tp:taxon-name-part taxon-name-part-type="family">Euphorbiaceae</tp:taxon-name-part></tp:taxon-name> tribe <tp:taxon-name><tp:taxon-name-part taxon-name-part-type="tribe">Plukenetieae</tp:taxon-name-part></tp:taxon-name>.</article-title><source>Systematic Botany</source><volume>41</volume>(<issue>2</issue>): <fpage>329</fpage>–<lpage>347</lpage>. <ext-link xlink:type="simple" ext-link-type="doi" xlink:href="10.1600/036364416X691759">https://doi.org/10.1600/036364416X691759</ext-link></mixed-citation></ref></ref-list></tp:taxon-treatment>
